# Supplementary material for: Beneficial Antioxidant Effects of Coenzyme Q10 in In Vitro and In Vivo Models of CDKL5 Deficiency Disorder
Source: Int J Mol Sci. 2025 Feb 28;26(5):2204. doi: 10.3390/ijms26052204 (PMC11900000; doi:10.3390/ijms26052204)
Supplement: Supplementary file 1 [file ijms-26-02204-s001.zip]

Archive with 2 entries (2 files):
- ijms-3504324-supplementary/Supplementary Figures_rev .pdf
- ijms-3504324-supplementary/Supplementary Tables_rev.pdf
